# Supplementary material for: Development and Characterization of an Ex Vivo Testing Platform for Evaluating Automated Central Vascular Access Device Performance
Source: J Pers Med. 2022 Aug 5;12(8):1287. doi: 10.3390/jpm12081287 (PMC9410168; doi:10.3390/jpm12081287)
Supplement: Supplementary file 1 [file jpm-12-01287-s001.zip]

Archive with 1 entries (1 files):
- jpm-1833460-supplementary.pdf
